# Supplementary material for: The effect of swine insurance participation on swine production efficiency: Evidence from China
Source: PLoS One. 2025 Mar 12;20(3):e0317759. doi: 10.1371/journal.pone.0317759 (PMC11902217; doi:10.1371/journal.pone.0317759)
Supplement: S1 File — (XLSX) [file pone.0317759.s001.xlsx]

## Sheet: Sheet1
id	area	Insurance participation	swine production efficiency	insurance coverage level	risk appetite	production investment	technology adoption	scale	age	gender	health status	education level	farming years	distance from the township	specialization level	contacts numbers	social experience	communications with feed companies	frequency of training	County
1	9	0	0.504075	0.34965	2	840720	3	568	43	1	4	9	6	0	100	320	1	1	4	2
2	9	0	0.552026	0.330237	3	1895275	4	820	46	1	5	9	12	0	100	285	1	1	5	2
3	9	0	0.620689	0.31746	2	1643500	3	960	52	1	4	9	10	0	100	300	1	1	5	2
4	9	0	0.65283	0.336134	3	1856500	4	1220	38	1	5	9	5	0	100	400	1	1	5	2
5	9	0	0.619389	0.280702	2	997850	2	680	43	2	3	9	8	0	100	200	1	1	4	2
6	9	0	0.67761	0.290381	2	2008750	3	1120	47	2	4	9	8	0	100	350	1	1	4	2
7	9	0	0.451464	0.355556	1	676000	2	400	37	2	4	9	4	0	100	215	1	1	4	2
8	9	0	0.293346	0.307692	1	42775	1	20	50	2	3	9	7	0	100	165	1	0	2	2
9	9	0	0.308601	0.255183	1	280420	2	90	45	2	5	9	7	0	87.043	200	1	0	3	2
10	9	0	0.301908	0.262726	1	143600	2	80	46	2	3	9	9	0	77.1863	230	1	1	3	2
11	9	0	0.293919	0.303605	1	102450	1	48	50	1	3	9	8	0	100	120	1	0	2	2
12	9	0	0.339886	0.296296	1	300950	3	110	43	1	5	9	8	0	100	185	1	1	3	4
13	9	0	0.322768	0.246914	1	124050	2	50	71	1	3	0	20	0	100	100	3	0	3	4
14	9	0	0.318708	0.266667	1	84050	1	51	70	1	3	3	8	0	100	80	1	1	4	4
15	9	0	0.337329	0.285714	1	245150	2	95	65	1	4	9	7	0	100	150	1	0	4	4
16	9	0	0.406229	0.31746	1	928730	2	272	64	1	3	9	6	0	100	200	4	1	5	4
17	9	0	0.411984	0.285714	1	725040	1	240	31	1	5	9	2	0	100	260	1	1	3	4
18	9	0	0.309288	0.306513	1	563150	1	160	45	1	5	9	3	0	100	200	1	1	5	4
19	9	0	0.314686	0.247678	1	197100	2	100	48	1	4	9	7	0	100	150	1	1	4	4
20	9	0	0.33897	0.285714	1	210150	2	90	62	2	4	9	10	0	100	120	3	1	5	4
21	9	0	0.304646	0.294118	1	80575	1	30	62	1	3	9	18	0	100	100	1	0	3	4
22	9	0	0.349142	0.250784	1	251700	2	100	65	1	3	9	25	0	100	142	1	1	4	4
23	9	0	0.35901	0.261438	1	360600	2	120	65	1	4	9	15	0	89.8433	200	1	1	4	4
24	9	0	0.303159	0.280702	1	387750	2	100	58	1	3	9	15	0	100	200	3	0	4	4
25	9	0	0.464693	0.313725	2	1522450	2	450	51	1	4	9	15	0	100	350	1	1	3	4
26	9	0	0.316363	0.286738	1	148020	1	45	48	1	4	9	5	0	100	242	1	0	5	4
27	9	0	0.374645	0.313725	1	521525	1	175	48	1	3	9	8	0	100	250	1	0	2	4
28	9	0	0.401464	0.266667	1	736450	1	210	55	1	4	9	12	0	100	200	1	1	3	4
29	9	0	0.317815	0.263158	1	145575	2	45	58	2	4	9	5	0	100	245	1	0	3	4
30	9	0	0.29026	0.285714	1	22360	1	7	59	2	3	9	8	0	43.745	100	1	0	2	4
31	9	0	0.298127	0.355556	1	41250	1	16	67	2	2	5	4	0	37.5	80	1	0	2	4
32	9	1	0.552494	0.280702	2	1017175	6	608	48	1	4	9	6	0	97.3681	200	1	1	3	4
33	9	1	0.577084	0.300752	2	916850	3	640	46	1	3	9	7	0	100	260	1	1	4	4
34	9	1	0.622171	0.31746	1	1186150	2	800	50	1	4	9	10	0	100	300	1	1	3	4
35	9	1	0.54978	0.300752	3	824100	1	580	42	1	4	9	3	0	100	280	1	1	4	4
36	9	1	0.4821	0.280702	3	974800	3	500	37	1	4	9	5	500	100	514	1	1	5	4
37	9	1	0.446706	0.294118	1	880250	1	360	53	1	3	9	10	0	100	150	1	0	4	4
38	9	1	0.284634	0.296296	1	385060	2	200	58	1	3	9	10	0	100	200	1	1	3	4
39	9	1	1.07435	0.258065	3	2919000	1	2000	30	1	5	16	14	800	100	463	1	1	4	4
40	9	1	0.316348	0.31746	1	381050	1	200	55	1	3	9	10	0	100	240	1	0	3	4
41	9	1	0.369533	0.290381	1	468075	2	150	43	1	4	9	8	0	100	300	1	0	2	4
42	9	1	0.388613	0.32	1	296150	1	200	35	2	5	12	9	0	100	250	1	0	3	2
43	9	1	0.441249	0.285714	1	885100	3	300	45	1	4	9	8	0	100	300	1	1	4	2
44	9	1	0.378912	0.329218	1	540800	5	200	37	1	5	12	3	0	100	320	1	0	2	2
45	9	1	0.456814	0.32	2	721100	2	400	38	1	5	9	10	0	100	400	1	1	3	2
46	9	1	0.316975	0.280702	1	311500	2	70	48	1	5	9	9	0	89.8348	150	1	0	2	2
47	9	1	0.431802	0.250784	1	780600	2	270	49	1	4	9	5	0	100	300	1	0	3	2
48	9	1	0.439187	0.323887	2	1046250	3	390	49	1	4	9	8	100	95.5115	350	1	1	4	2
49	9	1	0.584982	0.261438	3	1086700	2	640	46	1	3	9	10	0	100	418	1	1	5	2
50	9	1	0.471483	0.323887	2	1633700	2	475	56	1	3	9	20	0	100	470	1	1	5	2
51	9	1	0.412956	0.242424	1	760750	3	227	50	1	4	9	5	0	100	237	1	1	4	2
52	9	1	0.444074	0.285714	1	1005200	2	317	59	1	3	9	3	0	100	300	1	0	4	2
53	9	1	0.383268	0.295476	1	703650	4	209	63	1	3	9	18	0	100	200	1	0	3	2
54	9	1	0.413759	0.227273	1	360300	2	210	58	1	3	9	20	0	100	200	1	1	4	2
55	9	1	0.450673	0.285714	2	1644250	3	600	28	1	5	16	7	650	100	375	1	0	5	2
56	9	1	0.433244	0.31746	2	1090500	2	400	60	1	3	9	15	200	100	180	1	1	3	4
57	9	1	0.516435	0.313725	3	2148750	1	800	44	1	4	12	15	400	100	400	1	1	4	4
58	9	1	0.750074	0.258065	3	3407500	3	1200	51	1	4	9	15	0	99.8438	544	1	1	5	4
59	9	1	0.595044	0.303605	3	5871250	2	1800	49	1	3	12	15	500	99.8703	350	1	1	5	4
60	9	1	0.919232	0.266667	3	3460800	2	1300	28	1	4	12	10	300	99.7295	300	1	1	4	4
61	9	0	0.401491	0.285714	2	13695000	1	4000	48	1	4	9	10	600	98.5981	200	3	0	4	2
62	9	0	0.297418	0.294118	1	434250	1	100	48	1	4	9	16	0	100	120	1	0	2	2
63	9	0	0.303601	0.197531	1	228350	2	60	62	1	3	5	20	0	100	85	3	0	2	4
64	9	0	0.303327	0.285714	1	283440	1	80	64	1	4	5	20	0	78.8732	50	1	0	1	4
65	9	0	0.316098	0.285714	3	183750	3	60	35	1	5	9	5	0	82.4818	250	1	0	3	4
66	9	1	0.581134	0.253968	1	1315750	5	650	47	1	3	9	17	1000	100	300	1	1	2	2
67	9	1	0.315097	0.227273	1	842800	2	300	46	1	4	9	4	0	100	300	1	1	2	2
68	9	1	0.564431	0.249221	2	1574000	4	650	50	1	3	9	30	1500	100	280	1	1	3	2
69	9	1	0.429524	0.252525	3	3164400	2	1200	47	1	4	9	15	0	88.3764	500	1	1	3	2
70	9	1	0.447697	0.306513	2	1053000	1	550	48	1	4	9	16	400	100	200	3	1	5	2
71	9	1	0.329086	0.296296	1	434300	1	180	65	1	4	5	6	0	100	200	1	0	1	2
72	9	1	0.461942	0.230681	2	926000	1	350	45	1	2	9	15	0	100	400	1	0	1	2
73	9	1	0.506822	0.285714	3	1359900	1	580	32	1	4	12	10	300	100	400	1	1	3	2
74	9	1	0.363701	0.280702	1	1776000	1	700	51	1	4	9	13	500	96.2373	500	1	0	2	2
75	9	1	0.496388	0.258065	1	1042700	1	420	59	1	3	6	20	300	100	200	1	0	2	2
76	9	1	0.723823	0.296296	1	3591750	1	1350	53	1	3	6	18	600	99.821	600	3	1	4	4
77	9	1	0.750982	0.253968	2	4925000	3	2000	40	1	4	12	15	800	99.083	500	4	1	4	4
78	9	1	0.457153	0.272109	2	3987000	2	1300	55	1	3	9	13	500	100	350	3	0	3	4
79	9	1	0.323741	0.238095	3	338900	2	70	28	1	5	12	5	0	86.9707	300	1	0	3	4
80	9	1	0.357814	0.31746	2	645000	4	200	42	1	4	6	15	300	91.6419	200	1	0	2	4
81	9	1	0.324278	0.3125	2	1145750	2	350	65	1	3	9	20	400	99.4451	350	3	0	2	4
82	9	1	0.460121	0.205128	1	544900	2	240	52	1	3	9	27	600	100	150	1	0	2	4
83	9	1	0.53266	0.324544	3	1350400	1	600	40	1	4	12	8	300	99.5487	400	1	1	4	4
84	9	1	1.00174	0.238095	3	2565000	1	1500	43	1	4	16	20	1000	99.6237	500	3	1	5	4
85	9	1	0.666152	0.25	2	1969500	2	750	47	1	4	9	6	200	100	350	3	1	3	4
86	9	1	0.456699	0.300752	1	585250	2	360	48	1	3	9	15	100	99.5366	200	1	0	2	4
87	9	1	0.471976	0.25	2	1151000	1	360	46	1	4	12	10	300	94.6744	300	1	0	2	4
88	9	1	0.32136	0.285714	1	752750	2	320	50	1	4	9	11	500	95.5224	260	1	0	2	4
89	9	1	0.549528	0.208333	2	1248000	3	450	60	1	3	9	17	400	100	300	3	1	4	4
90	9	1	0.345679	0.246914	1	318650	4	120	58	1	3	9	15	200	86.9437	150	1	0	2	4
91	9	1	0.440725	0.324544	1	939900	4	400	55	1	4	9	11	400	100	120	1	1	3	4
92	9	0	0.343885	0.355556	2	548250	2	135	62	1	3	5	10	0	100	200	3	1	2	2
93	9	0	0.363249	0.336134	2	470850	3	192	43	1	5	9	5	0	100	237	1	1	3	2
94	9	0	0.305871	0.31746	1	86140	1	33	60	1	3	6	12	0	100	100	1	1	1	2
95	9	0	0.301095	0.380952	1	119750	3	42	33	1	5	9	8	0	100	186	1	1	4	2
96	9	0	0.297646	0.37037	1	158980	4	36	58	1	4	9	9	0	68.8474	80	3	1	2	2
97	9	0	0.324416	0.277778	1	202040	4	60	63	1	3	5	11	0	79.9277	110	3	0	2	2
98	9	0	0.37869	0.34188	1	569500	1	240	58	1	3	9	18	0	90.8759	270	3	1	4	2
99	9	0	0.477781	0.27972	3	2573500	1	600	42	1	4	9	16	400	97.2265	550	1	1	5	2
100	9	0	0.601834	0.285714	2	989425	6	675	45	1	4	9	10	350	100	500	1	1	4	2
101	9	0	0.428661	0.276817	2	713250	5	270	48	1	3	9	7	0	95.4942	300	1	1	3	2
102	9	0	0.354248	0.31746	1	358500	2	180	56	1	3	9	20	0	93.182	200	3	1	4	2
103	9	0	0.301551	0.285714	1	153150	4	75	61	1	3	9	2	200	100	120	3	0	4	4
104	9	0	0.365702	0.277778	1	446150	2	150	54	1	4	9	11	0	90.6641	180	3	1	3	4
105	9	0	0.333348	0.336134	2	288600	2	90	40	1	4	12	11	0	100	100	1	0	2	4
106	9	0	0.37474	0.247678	2	265400	3	160	59	1	3	9	14	0	100	150	1	0	3	4
107	9	0	0.373479	0.266667	1	506700	1	150	57	1	4	9	17	0	100	230	1	0	2	4
108	9	0	0.301598	0.242424	1	194400	4	60	43	1	5	9	4	150	100	270	1	1	4	4
109	9	0	0.307317	0.266667	1	212400	1	75	60	1	4	9	20	50	100	320	1	1	3	4
110	9	0	0.301558	0.262726	1	266400	3	60	66	1	3	9	20	200	100	193	3	0	2	4
111	9	0	0.334665	0.247678	1	320625	1	80	56	1	4	9	8	0	100	260	1	1	3	4
112	9	1	1.02589	0.235294	2	2746500	1	1080	45	1	5	9	8	700	99.901	400	1	1	2	2
113	9	1	0.379404	0.246914	1	580500	1	180	50	1	4	9	15	0	92.4688	150	1	0	2	2
114	9	1	0.418479	0.205128	1	426750	2	200	50	1	3	9	15	0	90.3181	180	1	0	2	2
115	9	1	0.584537	0.222222	2	942750	4	500	46	2	3	9	18	300	100	260	1	1	5	2
116	9	1	0.427115	0.348584	2	1417250	1	480	60	1	3	9	4	0	100	150	3	0	2	2
117	9	1	0.661466	0.236686	3	4539000	1	1600	42	1	5	12	2	1000	93.7927	550	3	1	4	2
118	9	1	0.413767	0.285714	2	936600	1	500	67	1	3	9	16	100	100	200	3	1	5	2
119	9	1	0.270109	0.25974	1	1738500	1	100	53	1	4	12	5	500	100	300	1	1	4	2
120	9	1	0.291358	0.34188	1	231235	1	30	55	1	4	12	15	0	62.0948	180	1	0	3	2
121	9	1	0.332474	0.4	1	558850	1	138	56	1	4	9	12	0	100	150	1	1	3	4
122	9	1	0.361827	0.361991	1	633300	1	180	55	1	4	9	9	0	100	143	1	0	2	4
123	9	0	0.355105	0.31746	1	384200	3	150	52	1	4	9	6	0	100	140	1	0	2	2
124	9	0	0.283305	0.285714	1	389350	1	120	50	2	4	9	8	0	90.3226	130	1	0	1	2
125	9	0	0.292054	0.329218	1	148500	4	50	65	1	3	9	4	0	100	80	1	0	1	2
126	9	0	0.300594	0.222222	1	116150	3	36	67	1	4	6	8	0	100	100	3	1	1	2
127	9	0	0.390414	0.384615	1	475040	3	260	59	1	3	9	4	150	92.8727	200	1	1	3	2
128	9	0	0.390573	0.285714	1	376530	3	180	53	1	3	9	10	0	95.2429	160	1	1	4	2
129	9	0	0.31954	0.280702	2	506150	2	200	38	1	4	9	8	0	90.4762	260	3	1	4	2
130	9	0	0.321519	0.266667	1	184700	4	61	50	2	4	9	8	0	83.8575	180	1	1	2	2
131	9	0	0.402915	0.242424	2	456500	3	200	46	1	4	12	4	0	94.905	200	1	1	3	2
132	9	0	0.787014	0.236686	3	1532500	2	900	68	2	3	12	13	400	100	245	3	1	5	2
133	9	0	0.33131	0.238095	1	102100	2	57	45	1	4	9	9	0	80.0415	137	1	0	2	2
134	9	0	0.358468	0.253968	1	322000	2	150	60	1	3	9	6	200	100	150	1	1	2	2
135	9	0	0.328151	0.285714	1	154450	3	70	54	1	4	12	4	100	84.0926	100	1	0	3	2
136	9	0	0.350355	0.362812	1	223040	2	136	64	1	3	9	4	0	100	140	1	1	4	2
137	9	0	0.293752	0.336842	1	51115	2	20	57	1	3	9	7	0	100	90	1	0	3	2
138	9	0	0.294867	0.386473	1	140030	2	60	38	2	4	12	2	0	68.3168	263	1	1	4	2
139	9	0	0.317504	0.392157	1	320718	1	70	57	1	5	9	7	0	100	100	1	0	3	2
140	9	0	0.317682	0.416667	1	211510	1	70	56	2	5	9	8	0	79.6886	182	1	0	2	2
141	9	0	0.313076	0.409207	1	277605	2	60	69	1	5	5	9	0	100	80	1	0	2	2
142	9	0	0.32376	0.386473	1	187140	3	91	70	1	3	4	5	0	100	120	1	1	3	2
143	9	0	0.366398	0.253968	1	268000	1	150	58	1	3	9	15	0	86.9153	180	1	1	4	4
144	9	0	0.307703	0.280702	2	442500	2	150	50	1	4	9	15	0	91.0543	210	1	1	4	4
145	9	0	0.305972	0.296296	1	147150	1	50	45	1	5	9	6	0	76.4341	200	1	1	4	4
146	9	0	0.401968	0.26936	2	523750	1	250	51	1	4	9	15	100	100	280	1	1	5	4
147	9	0	0.318776	0.37037	1	320500	1	80	48	1	3	9	8	0	100	155	1	0	3	4
148	9	0	0.387093	0.296296	2	626250	1	200	34	1	4	16	4	0	89.221	371	1	1	4	4
149	9	0	0.315249	0.392157	1	185015	1	60	49	1	3	9	3	0	100	190	1	0	4	4
150	9	0	0.296481	0.37037	1	126543	2	60	54	1	5	9	10	0	100	200	1	1	2	4
151	9	0	0.327596	0.296296	1	226200	1	75	57	1	5	6	17	0	100	200	1	1	3	4
152	9	0	0.318898	0.409207	1	220500	1	86	61	1	5	9	14	0	100	150	1	1	2	4
153	9	0	0.329825	0.362812	1	279550	1	92	68	1	5	9	20	0	100	100	1	1	3	4
154	9	0	0.293934	0.4	1	340350	2	150	59	1	4	9	15	0	100	180	1	1	3	4
155	9	0	0.360863	0.333333	1	384500	2	200	66	1	4	12	20	0	100	130	1	1	3	4
156	9	0	0.472722	0.253968	2	719500	1	400	47	2	5	9	10	500	100	350	1	1	4	4
157	9	0	0.305563	0.384615	1	533500	1	150	51	1	3	6	30	0	100	200	1	0	2	4
158	9	0	0.30486	0.357143	2	1349500	5	400	50	1	4	12	8	150	100	300	1	1	5	4
159	9	0	0.300936	0.286738	1	582250	2	200	43	1	4	12	4	200	100	250	1	1	4	4
160	9	0	0.359694	0.304762	1	277750	1	150	42	1	4	9	16	100	87.4158	200	1	1	4	4
161	9	1	0.830627	0.285714	2	6515000	1	3000	35	1	4	12	5	3000	99.903	400	1	1	5	4
162	9	1	0.581541	0.333333	3	4402000	1	2000	40	1	4	16	10	1000	99.8178	350	1	1	5	4
163	9	1	1.53729	0.296296	1	8550500	1	4000	56	1	4	12	25	800	99.9176	500	3	1	5	4
164	9	1	1.05835	0.392157	1	9261500	2	4000	55	1	4	12	10	500	99.9057	417	1	1	4	4
165	9	1	0.913229	0.228571	1	2632000	1	1200	45	1	4	12	6	200	100	300	1	1	4	4
166	9	1	0.651049	0.34188	1	3619500	2	1500	52	1	3	16	8	100	100	280	1	0	3	2
167	9	1	0.463207	0.313725	1	963500	4	500	42	1	4	9	10	0	100	325	1	0	2	2
168	9	1	0.392747	0.253968	1	540100	2	200	68	1	3	9	25	0	100	120	3	0	3	2
169	9	1	0.515535	0.336134	2	2281500	3	1000	55	1	3	12	5	300	100	350	1	1	4	2
170	9	1	0.320816	0.266667	1	521200	5	150	60	1	3	9	4	300	88.3764	90	3	0	2	2
171	9	0	0.288567	0.280702	1	213250	2	80	58	2	4	12	8	0	100	200	1	0	2	2
172	9	0	0.296485	0.34632	1	466900	3	150	52	1	4	9	17	0	100	300	1	0	2	2
173	9	0	0.393218	0.260163	1	2289000	2	700	58	1	4	12	6	0	100	200	1	0	2	2
174	9	0	0.304187	0.382775	1	777750	4	200	55	1	4	12	10	0	100	300	1	0	2	2
175	9	0	0.293432	0.261438	1	56060	2	20	50	1	3	9	15	0	100	300	1	0	2	2
176	9	0	0.291661	0.265781	1	2032100	4	900	55	1	4	12	3	0	100	300	1	0	2	2
177	9	0	0.262166	0.363636	1	366000	2	150	50	2	4	9	9	0	100	400	1	0	2	2
178	9	0	0.319553	0.228571	1	385250	3	150	37	1	4	9	18	0	100	500	1	0	2	4
179	9	0	0.347656	0.283688	2	2744500	1	1100	34	1	4	12	2	0	100	500	2	0	2	4
180	9	0	0.288371	0.303145	1	526200	1	200	50	1	3	9	10	0	100	300	1	0	2	4
181	9	0	0.277591	0.262726	1	218750	1	50	50	1	4	9	6	0	100	400	1	0	2	4
182	9	1	0.442238	0.280702	2	2037500	1	1000	49	1	4	9	5	2000	100	500	1	1	4	4
183	9	1	0.794384	0.222222	3	1864750	2	900	32	2	5	16	2	0	100	500	2	1	4	4
184	9	1	0.423142	0.280702	1	1264950	4	380	42	1	4	9	8	0	100	300	1	0	2	4
185	9	1	0.33663	0.300752	1	251450	2	120	55	1	2	9	10	0	96.9852	300	1	0	2	4
186	9	1	0.458395	0.333333	1	3082000	1	800	50	1	3	9	10	0	100	200	1	1	4	4
187	9	1	0.323166	0.253968	1	250550	1	100	46	1	3	9	12	0	100	200	1	0	2	4
188	9	1	0.3288	0.323887	1	336150	2	100	58	1	3	9	8	0	100	300	1	0	1	4
189	9	1	0.353404	0.4662	3	1932500	4	600	32	1	5	12	15	0	100	500	1	0	4	4
190	9	1	0.290585	0.296296	2	411650	4	80	52	1	4	6	20	0	100	200	1	0	1	2
191	9	1	0.298872	0.266667	3	371550	2	100	43	2	5	12	15	0	100	500	3	1	3	2
192	9	1	0.406573	0.190476	2	1094300	2	300	52	1	3	9	3	0	100	400	1	0	2	2
193	9	1	0.301568	0.266667	3	1007500	3	400	32	1	5	12	9	0	100	500	2	0	2	2
194	9	1	0.347297	0.290487	1	1524650	2	600	71	1	3	2	18	0	100	100	2	1	4	2
195	9	1	0.33972	0.301659	2	7425500	3	1800	54	1	4	12	23	0	100	500	1	1	4	2
196	9	1	0.313085	0.246154	2	2417900	3	600	59	1	4	9	8	0	100	500	1	1	4	2
197	9	1	0.3314	0.285714	2	1155775	2	380	55	2	4	9	6	0	100	500	2	1	4	2
198	9	1	0.340063	0.246154	2	1297500	3	500	53	1	5	9	20	0	100	500	2	1	2	2
199	9	1	0.327789	0.27972	2	7220000	2	2400	52	1	5	9	2	0	100	500	2	1	4	2
200	9	1	0.258337	0.30303	2	10630000	2	3000	54	1	4	9	8	0	100	500	2	1	5	2
201	8	0	0.2956	0.333333	1	56950	2	24	44	1	5	6	15	0	38.4236	1112	1	1	1	5
202	3	1	0.349136	0.470588	3	2053825	1	1200	53	2	4	6	4	0	98.5507	300	1	1	4	5
203	3	1	0.758957	0.299564	2	3389050	3	1630	45	1	4	6	13	50	95.6073	350	1	0	5	5
204	3	1	0.334135	0.384615	2	1457240	2	260	30	1	5	9	16	20	95.4772	400	1	0	5	5
205	3	1	3.21253	0.283736	3	3104000	2	7500	43	1	4	6	2	20	94.2084	200	1	1	5	5
206	3	1	0.391115	0.287088	2	2936911	2	953	45	1	5	6	4	30	92.9963	375	1	1	4	5
207	3	1	0.462942	0.248444	2	1726000	2	510	47	1	4	6	5	20	90.1219	320	1	1	4	5
208	2	1	0.334608	0.313725	3	247200	4	130	40	1	3	9	10	0	91.7012	350	1	1	1	6
209	2	1	0.310629	0.326531	1	83925	4	50	67	1	3	9	7	0	100	300	1	1	1	6
210	2	1	0.290425	0.43956	2	18325	4	10	50	1	5	9	15	0	100	100	1	1	3	6
211	2	1	0.321749	0.336134	1	131725	3	70	63	1	3	9	12	0	100	100	1	1	2	6
212	2	1	0.351282	0.347222	2	238440	4	140	47	1	4	12	15	800	100	100	1	1	2	6
213	2	1	0.327716	0.392157	1	160480	2	100	49	2	4	9	10	500	74.4526	200	1	1	3	6
214	2	1	0.338753	0.344086	1	193450	5	120	46	1	5	9	8	1000	90.5033	300	1	1	2	6
215	2	1	0.29682	0.408163	2	294975	2	150	44	1	5	16	3	2000	92.9874	200	1	0	3	6
216	2	1	0.292311	0.357143	1	90345	2	46	45	1	2	9	12	0	100	120	3	1	1	6
217	2	1	0.29069	0.357143	1	84125	4	40	52	1	2	9	12	0	100	120	3	0	2	6
218	2	1	0.290799	0.357143	1	83225	7	40	70	1	2	9	12	0	100	78	3	0	2	6
219	2	1	0.308584	0.47619	1	95020	7	60	58	2	3	9	8	0	96	130	1	0	3	6
220	2	1	0.290029	0.336134	1	88735	7	30	54	1	3	9	14	0	98.0769	231	1	1	3	6
221	2	1	0.316396	0.402414	2	93360	1	65	58	1	5	9	15	20	98.5318	300	1	1	2	6
222	2	1	0.296157	0.408163	2	54575	0	30	45	1	4	9	10	0	95.4545	300	1	1	1	6
223	2	1	0.30082	0.512164	1	75700	2	40	62	1	4	9	20	0	58.9448	200	1	0	2	6
224	2	1	0.308964	0.367816	1	86575	1	50	57	1	3	9	15	0	96.331	120	1	0	2	6
225	2	1	0.312177	0.333333	1	75790	4	50	60	1	3	9	15	0	92.4528	237	1	0	3	6
226	2	1	0.293581	0.43956	2	19780	6	10	53	1	5	9	15	0	100	100	1	0	3	6
227	2	1	0.358136	0.43573	2	383400	1	230	60	1	5	9	20	0	100	60	1	1	2	6
228	2	1	0.310221	0.384615	2	79235	1	50	55	1	5	9	20	0	85.0746	60	1	1	3	6
229	2	1	0.290658	0.43956	2	216050	0	100	69	1	3	9	15	0	98.913	120	1	0	2	6
230	2	1	0.366194	0.43573	1	360550	1	230	48	1	4	9	15	0	99.3044	200	1	0	3	6
231	2	1	0.342149	0.519818	1	314300	1	180	67	1	2	9	19	0	97.1932	150	1	1	1	6
232	2	1	0.301427	0.457143	1	83500	4	50	58	1	4	9	10	0	94.5946	150	1	1	2	6
233	2	1	0.290854	0.457143	1	90920	4	40	57	2	3	9	10	0	92.1053	120	1	0	3	6
234	2	1	0.287275	0.510856	1	118230	6	50	65	1	3	6	2	0	96.31	89	1	1	2	6
235	2	1	0.286358	0.538721	1	174060	3	72	65	1	3	6	3	0	96.3938	137	1	1	1	6
236	2	1	0.292299	0.426667	1	222300	5	100	36	1	3	9	3	0	96.8992	100	1	1	2	6
237	2	1	0.405555	0.384615	1	557770	5	300	45	1	4	9	5	0	95.0076	200	1	0	3	6
238	2	1	0.291634	0.43573	1	774300	4	300	46	2	4	12	6	0	98.9309	200	1	1	3	6
239	2	1	0.289223	0.510204	1	134415	1	60	57	1	3	6	4	0	94.9536	60	1	1	2	6
240	2	1	0.28801	0.493827	1	115700	4	50	58	2	3	6	8	0	95.4416	51	1	1	2	6
241	2	1	0.507805	0.355556	1	1534350	5	800	50	1	4	9	8	4000	96.2085	200	1	0	4	6
242	2	1	0.306157	0.333333	1	80750	4	40	49	1	4	9	6	0	100	150	1	1	1	6
243	2	1	0.289538	0.357143	1	70150	3	30	30	1	5	9	2	0	100	185	1	1	2	6
244	2	1	0.385654	0.380952	1	610900	3	300	46	1	4	9	6	0	47.0006	200	1	1	2	6
245	2	1	0.288937	0.539811	1	104075	5	45	69	1	3	0	8	0	94.3415	50	1	1	2	6
246	2	1	0.308235	0.538721	1	133150	5	70	43	1	3	9	3	0	96.3702	50	1	1	1	6
247	2	0	0.391111	0.296296	2	602005	5	180	45	1	5	9	20	0	100	100	1	0	1	6
248	2	1	0.412838	0.294118	1	475750	4	280	46	1	4	9	15	0	100	260	2	1	2	6
249	2	1	0.318808	0.322581	1	165650	1	65	44	1	3	9	20	0	79.9038	180	1	1	2	6
250	2	1	0.314028	0.397022	1	135225	4	60	42	1	3	9	12	0	75.1398	180	1	1	3	6
251	2	1	0.304947	0.416667	1	133540	5	45	32	1	4	9	10	0	100	180	1	1	3	6
252	2	1	0.328487	0.357143	1	262075	3	90	45	1	3	9	12	0	100	200	1	0	2	6
253	2	1	0.35064	0.380952	2	474550	4	170	42	1	4	9	12	0	100	200	1	1	3	6
254	2	1	0.354939	0.392157	1	834700	3	200	38	1	5	9	3	0	100	100	1	0	1	6
255	2	1	0.319531	0.463768	2	445950	2	100	53	1	4	9	4	0	100	170	1	0	2	6
256	2	1	0.289994	0.408163	1	248950	2	100	37	1	3	9	1	0	86.7257	150	1	0	1	6
257	2	1	0.290975	0.294118	1	250175	2	30	55	1	1	9	3	0	55.6617	100	1	0	1	6
258	2	1	1.01693	0.296296	3	4044250	2	1200	48	1	5	9	16	0	100	70	1	0	1	6
259	2	1	0.327552	0.339559	1	264705	2	80	48	1	4	9	5	0	100	200	1	0	1	6
260	2	1	0.404045	0.403226	2	1120550	2	400	51	1	5	9	10	300	100	210	1	1	3	6
261	2	1	0.487667	0.390625	2	1827100	3	700	50	1	5	9	10	500	100	100	1	1	4	6
262	2	1	0.322618	0.380952	2	264720	2	80	39	1	4	6	10	0	100	120	1	1	3	6
263	2	1	0.367011	0.326531	2	816750	2	200	38	1	4	12	10	200	100	150	1	1	2	6
264	2	1	0.297294	0.380952	2	77455	2	17	62	1	4	6	3	300	100	150	1	1	3	6
265	2	1	0.316489	0.408163	2	266650	2	80	52	1	4	6	10	100	100	200	1	1	2	6
266	2	1	0.309326	0.337838	2	96475	3	40	40	1	4	9	7	0	100	150	1	1	4	6
267	2	1	0.335704	0.326531	2	342900	4	120	55	2	4	9	10	300	100	150	1	1	2	6
268	2	1	0.297732	0.392157	2	121870	2	22	65	1	2	6	7	500	100	200	1	1	3	6
269	2	0	0.366181	0.380952	1	561600	3	200	56	1	4	9	6	0	98.1308	200	1	0	3	6
270	2	0	0.298446	0.326531	3	50625	2	15	28	1	5	9	8	0	59.5142	300	1	0	1	6
271	2	0	0.299297	0.355556	1	43650	2	20	72	1	3	0	28	0	100	100	1	0	2	6
272	2	0	0.30148	0.333333	1	41910	2	20	56	1	3	6	8	0	100	150	1	0	1	6
273	2	0	0.293827	0.333333	1	95215	4	25	67	1	3	6	14	0	100	120	1	0	2	6
274	2	0	0.317827	0.304762	3	150215	2	50	60	1	4	9	9	0	100	80	1	1	3	6
275	2	1	0.292701	0.444444	1	94225	5	20	40	1	2	9	2	0	100	300	1	0	1	6
276	2	1	0.288988	0.444444	1	48725	3	10	45	1	4	9	4	40	100	150	1	0	1	6
277	2	1	0.312577	0.37037	1	157100	6	50	40	1	4	9	10	0	100	150	1	0	2	6
278	2	1	0.308116	0.357143	3	427050	4	150	54	1	4	9	20	0	100	200	1	0	1	6
279	2	1	0.30083	0.380952	3	311825	4	110	42	1	4	9	15	0	100	120	1	0	1	6
280	2	1	0.312311	0.512821	1	231920	3	70	54	1	4	9	6	0	100	200	1	0	3	6
281	2	1	0.29144	0.512821	1	242625	4	60	42	1	4	9	7	50	100	200	1	0	1	6
282	2	1	0.300719	0.326531	1	58725	1	20	48	1	5	9	13	0	52.8497	120	1	0	1	6
283	2	1	0.30994	0.380952	1	105745	3	44	38	1	5	9	13	0	57.3384	210	1	0	1	6
284	2	1	0.328693	0.30303	1	168725	4	70	57	1	4	9	13	0	67.6218	150	1	0	1	6
285	2	1	0.304279	0.368664	1	64520	4	30	61	1	4	9	10	0	69.104	70	1	0	2	6
286	2	1	0.301014	0.323232	2	56125	4	20	58	1	3	9	12	0	100	150	1	0	3	6
287	2	1	0.304897	0.323232	1	142825	5	30	62	1	3	9	10	0	86.1544	120	1	1	1	6
288	2	0	0.298917	0.394089	1	262540	4	100	48	1	5	9	9	0	77.1863	120	1	0	2	6
289	2	0	0.34851	0.473373	1	373200	4	200	69	1	3	9	3	0	98.5423	50	1	0	1	6
290	2	0	0.301959	0.408163	1	82025	5	30	58	1	4	9	4	0	100	80	1	0	2	6
291	2	0	0.296285	0.31746	1	43310	3	12	67	1	4	6	3	0	75.1491	50	1	1	1	6
292	2	0	0.320103	0.408163	1	143005	3	70	60	1	3	9	12	0	100	100	1	0	2	6
293	2	0	0.302769	0.43956	1	86805	4	30	53	1	3	9	15	0	100	100	1	0	2	6
294	2	0	0.344387	0.288288	1	242575	4	100	49	1	5	9	12	0	96.5493	170	1	0	2	6
295	2	0	0.299149	0.313725	1	197050	3	80	45	1	5	9	13	0	95.3271	140	1	0	3	6
296	2	0	0.301917	0.280702	1	152140	4	50	34	1	5	9	8	0	100	140	1	0	2	6
297	2	1	0.315225	0.357143	1	189025	4	60	45	1	4	9	12	0	79.7878	300	1	0	1	6
298	2	1	0.297947	0.304762	2	68015	7	20	63	1	4	6	20	0	100	200	1	0	1	6
299	2	1	0.319814	0.355556	1	370590	4	80	43	1	4	9	13	0	100	230	1	0	1	6
300	2	1	0.316161	0.3125	1	134700	3	60	35	1	4	9	10	0	100	180	1	0	1	6
301	2	1	0.295092	0.380952	1	511350	3	100	45	1	5	9	8	0	100	100	1	1	4	6
302	2	1	0.290336	0.261438	1	83450	7	20	44	1	4	9	2	0	100	200	1	1	4	6
303	2	1	0.290364	0.333333	1	153250	3	30	45	1	4	9	2	0	87.8049	200	1	1	4	6
304	2	1	0.296851	0.410256	1	93740	4	20	48	1	4	9	11	0	68.254	200	1	1	2	6
305	2	1	0.286107	0.42328	1	87870	3	15	61	1	5	9	10	0	100	50	1	1	3	6
306	2	1	0.301246	0.410256	1	130630	4	35	43	1	4	9	7	0	100	200	1	0	2	6
307	2	1	0.307693	0.357143	1	130225	6	40	41	1	4	9	13	0	90.5213	200	1	0	2	6
308	12	0	0.286626	0.380952	1	50460	5	17	50	2	4	6	23	20	30.8557	132	1	0	2	5
309	12	1	0.300858	0.350877	1	461900	5	125	48	2	4	6	15	50	70.6422	253	1	0	1	5
310	1	1	1.07694	0.4	1	17172500	6	6000	47	2	5	9	12	1000	97.561	500	2	1	4	5
311	1	1	1.09793	0.459242	1	18660000	4	8800	61	2	5	9	19	1200	98.9129	500	2	1	3	5
312	4	0	0.320868	0.333333	3	111040	2	60	62	1	3	6	18	50	96.7742	89	1	0	2	5
313	11	1	0.379054	0.177778	1	371000	3	150	41	1	5	9	8	600	90.2579	400	1	1	1	5
314	5	1	0.291668	0.610221	1	60610	1	35	39	2	3	12	2	0	100	200	1	1	1	3
315	5	1	0.29055	0.808081	1	17475	1	10	35	1	3	9	3	0	12.0879	300	3	1	1	3
316	5	1	0.296392	0.727273	1	56050	3	40	56	1	3	9	6	0	100	150	1	1	1	3
317	5	1	0.290658	0.727273	1	4250	4	2	57	1	3	9	4	0	3.53698	130	1	1	1	3
318	5	1	0.289842	0.34632	1	318550	2	150	49	1	5	9	21	0	100	130	1	0	5	3
319	5	1	0.288495	0.357143	2	423300	7	205	52	1	5	9	23	0	90.1807	156	1	0	4	3
320	5	1	0.289714	0.727273	1	50677.5	1	30	59	2	3	9	6	0	51.5625	140	1	1	1	3
321	5	1	0.290925	0.632411	1	140408	2	80	63	1	2	6	3	0	100	100	1	1	1	3
322	5	1	0.291823	0.666667	1	9097.5	4	5	67	2	2	6	3	0	40	100	1	1	1	3
323	5	1	0.29173	0.559441	1	46115	4	28	60	1	3	9	3	0	100	140	1	1	1	3
324	5	1	0.291777	0.5997	1	54896	4	30	50	1	4	9	2	0	100	150	1	1	1	3
325	5	1	0.292826	0.336134	1	519100	4	230	58	1	5	9	30	0	90.1218	180	1	0	5	3
326	5	1	0.296732	0.336134	1	393080	3	160	62	1	5	9	15	0	100	160	1	0	5	3
327	5	1	0.413552	0.331263	2	621200	2	300	56	1	4	12	10	0	94.1017	110	1	0	4	3
328	5	1	0.294804	0.322581	3	214825	2	80	46	1	4	9	6	0	94.2966	300	1	1	1	3
329	5	1	0.336031	0.313725	3	847850	3	380	50	1	4	9	10	0	100	200	1	0	5	3
330	5	1	0.347317	0.25	2	801550	2	300	46	1	4	9	10	0	82.7586	150	1	0	5	3
331	5	1	0.38487	0.34632	1	448150	2	220	51	1	4	9	9	0	88.8517	95	1	1	2	3
332	5	1	0.313866	0.361991	1	96815	5	50	47	1	3	9	6	0	100	300	1	1	2	3
333	5	1	0.410145	0.322581	3	461000	5	250	46	2	5	9	5	0	100	300	1	1	1	3
334	5	1	0.347322	0.266667	2	633000	5	300	48	1	5	12	8	0	81.8182	300	1	0	4	3
335	5	1	0.316051	0.31746	2	118850	5	60	47	1	4	12	7	0	73.6183	135	1	1	2	3
336	5	1	0.329978	0.261438	1	160265	1	65	43	2	4	9	8	0	100	220	1	0	4	3
337	5	1	0.371341	0.255183	1	235100	1	130	47	1	4	9	5	0	87.5661	200	1	0	3	3
338	5	1	0.497327	0.263158	3	784000	2	400	55	1	4	9	15	0	100	300	1	0	5	3
339	5	1	0.304797	0.296296	1	443600	3	180	58	1	4	9	10	50	100	200	1	0	5	3
340	5	1	0.338942	0.30303	3	509150	2	260	50	1	4	9	11	0	100	150	1	0	5	3
341	5	1	0.364129	0.3125	2	346500	4	160	61	1	4	9	13	0	83.5586	75	1	0	2	3
342	5	1	0.298612	0.333333	1	49115	6	20	59	1	4	9	9	0	100	200	1	0	3	3
343	5	1	0.327733	0.235294	3	255050	5	130	55	1	4	9	6	0	100	300	1	0	2	3
344	5	1	0.315121	0.344828	2	366900	3	195	41	1	5	9	9	0	83.4071	95	1	1	4	3
345	6	0	0.290534	0.4	1	45275	3	20	68	2	3	9	10	0	80	50	1	1	1	5
346	6	0	0.291485	0.4	1	52050	1	20	45	1	5	9	4	0	57.1429	300	1	0	1	5
347	5	1	0.28992	0.434783	1	266475	1	75	34	2	5	9	4	50	69.697	600	1	1	2	3
348	5	1	0.29461	0.409207	1	402775	2	110	55	1	5	9	6	100	84.3168	350	1	1	2	3
349	5	1	0.309281	0.425532	1	193750	2	65	55	1	5	9	5	50	79.5362	400	1	0	2	3
350	5	1	0.344385	0.288288	2	335760	2	110	53	1	5	9	21	0	82.505	156	1	1	3	3
351	5	1	0.29137	0.416667	1	126340	1	30	36	1	5	9	3	30	45.1411	280	1	1	2	3
352	5	1	0.294321	0.376471	1	27975	2	10	54	1	5	9	4	20	40.1198	300	1	0	2	3
353	5	1	0.293048	0.416667	1	198850	4	55	54	1	5	9	3	50	56.8966	500	1	0	2	3
354	5	1	0.337887	0.277778	2	254250	4	81	48	1	5	9	20	0	90.7436	330	1	0	3	3
355	5	1	0.294858	0.380952	1	282160	4	95	54	1	3	9	20	0	75.8267	240	1	0	3	3
356	5	1	0.294985	0.333333	1	119700	3	50	58	1	3	6	15	15	100	110	1	1	2	3
357	5	1	0.293133	0.416667	1	22050	2	10	54	1	4	9	15	10	24.2424	341	1	1	2	3
358	5	1	0.291255	0.384615	1	51250	5	15	62	1	3	6	13	6	100	131	1	1	2	3
359	5	1	0.308938	0.34632	1	73810	4	40	67	1	3	9	7	150	93.5432	130	1	1	2	3
360	5	1	0.298711	0.37296	2	56535	4	20	55	1	5	12	8	0	91.9322	213	1	1	2	3
361	5	1	0.293762	0.394089	1	174875	2	53	60	1	4	9	21	0	80.5375	120	1	0	2	3
362	5	1	0.308989	0.357143	2	532940	2	170	47	1	4	9	15	0	92.6972	230	1	0	3	3
363	5	1	0.293303	0.313725	1	95700	4	21	54	1	4	9	14	0	59.799	197	1	0	3	3
364	5	1	0.299355	0.333333	1	185850	4	75	59	1	3	9	12	0	87.8049	180	1	0	3	3
365	5	1	0.292013	0.378698	1	47050	3	20	49	1	4	9	15	0	100	176	1	1	2	3
366	5	1	0.293445	0.34632	1	64950	4	28	49	1	4	9	15	0	61.7883	198	1	1	2	3
367	5	1	0.292283	0.368664	1	45850	3	20	42	1	4	9	12	0	59.1281	182	1	1	2	3
368	5	1	0.370555	0.323887	3	313000	2	160	55	1	5	9	12	0	93.146	400	1	0	4	3
369	5	1	0.327298	0.34632	3	144130	6	76	41	1	5	9	5	0	86.4596	400	1	0	4	3
370	5	1	0.416333	0.3125	1	559500	3	300	57	1	5	9	4	0	100	265	1	1	2	3
371	5	1	0.314809	0.34632	3	225000	4	70	37	1	5	9	6	0	82.1985	360	1	1	2	3
372	10	0	0.328248	0.326531	3	246625	4	100	58	2	5	6	20	10	89.0909	133	1	1	3	5
373	5	1	0.338291	0.341151	3	908500	4	200	50	1	4	9	13	10	100	350	3	0	3	3
374	5	1	0.358052	0.309598	1	494100	3	150	54	1	4	9	15	0	100	200	3	0	4	3
375	5	1	0.354202	0.341151	1	534100	5	160	46	1	5	9	8	0	81.8496	400	3	0	4	3
376	5	1	0.330431	0.31746	2	253450	2	90	50	1	5	9	10	0	71.0669	250	3	1	3	3
377	5	1	0.297942	0.285714	2	189200	3	60	55	1	4	9	6	0	100	280	3	1	3	3
378	5	1	0.31097	0.317965	2	181765	2	40	36	1	5	9	4	0	100	245	1	1	2	3
379	5	1	0.328782	0.31746	1	989100	3	150	49	1	5	9	4	0	95.0075	130	1	1	5	3
380	5	1	0.263256	0.408163	1	1607500	3	240	52	1	5	9	8	200	94.0048	150	1	1	5	3
381	5	1	0.319247	0.408163	1	924250	3	150	43	1	5	9	6	0	83.0508	90	1	1	5	3
382	5	1	0.301855	0.333333	1	1588700	2	380	56	1	5	9	4	0	100	65	1	1	3	3
383	5	1	0.401559	0.408163	1	2539000	5	530	44	1	5	9	5	0	100	110	1	1	5	3
384	5	1	0.290302	0.36036	1	438350	5	50	52	1	5	9	22	50	100	121	1	1	5	3
385	5	1	0.28984	0.408163	1	621400	3	150	41	2	5	9	8	0	100	152	1	1	5	3
386	5	1	0.408958	0.380952	1	1685800	2	430	68	1	4	9	10	0	96.7846	80	1	1	5	3
387	5	1	0.294476	0.411523	1	593150	2	150	57	1	5	9	8	0	100	41	1	0	5	3
388	5	1	0.296645	0.42328	1	1008850	2	230	49	1	4	9	19	0	100	78	1	1	4	3
389	5	1	0.295705	0.402414	1	1872000	5	340	53	1	5	9	19	0	100	238	1	1	5	3
390	5	1	0.295899	0.417319	1	976150	2	220	65	1	5	9	13	0	100	75	1	1	3	3
391	5	1	0.329334	0.408163	1	920200	3	150	60	1	2	9	10	0	100	70	1	1	5	3
392	5	1	0.331789	0.408163	1	919400	7	150	48	1	5	9	14	0	90.7407	120	1	1	5	3
393	5	1	0.334	0.408163	1	695900	7	150	37	2	5	9	5	0	100	120	1	1	5	3
394	6	1	1.04163	0.444444	2	3556050	6	1930	32	1	5	16	2	800	98.5812	687	5	1	5	5
395	5	1	0.380518	0.321285	1	519430	5	187	40	2	5	9	9	40	94.5138	300	1	1	2	3
396	5	1	0.32124	0.321285	2	260520	2	67	41	1	5	9	3	40	83.5295	400	1	1	2	3
397	5	1	0.467794	0.310921	2	806095	2	360	40	2	5	9	11	50	98.048	400	1	1	2	3
398	5	1	0.700826	0.321285	3	2731450	3	1004	40	2	5	9	14	50	98.5155	500	1	1	3	3
399	5	1	0.347685	0.285205	2	224750	3	100	50	1	4	9	12	0	88.7885	230	1	0	2	3
400	5	1	0.377742	0.289593	1	442950	4	180	42	1	4	9	7	0	100	250	1	0	3	3
401	5	1	0.373906	0.303605	2	424460	4	170	40	1	5	9	7	0	100	200	1	0	3	3
402	5	1	0.351146	0.246914	1	211800	3	100	48	1	3	9	8	0	100	400	1	0	3	3
403	5	1	0.555758	0.296296	2	2075250	3	750	55	1	4	9	5	0	100	280	1	0	4	3
404	5	1	0.389844	0.26936	1	490000	4	200	45	1	4	9	10	0	98.6617	250	1	0	2	3
405	5	1	0.493536	0.296296	2	1312950	4	500	56	1	4	9	10	0	93.6622	260	1	0	3	3
406	5	1	0.330711	0.296296	1	254650	3	100	60	1	4	9	12	0	97.9783	220	1	0	2	3
407	5	1	0.361455	0.306866	1	531550	4	150	49	1	4	9	9	0	100	150	1	1	3	3
408	5	1	0.290369	0.306866	1	90620	1	18	54	1	4	9	12	0	69.084	150	1	0	1	3
409	5	1	0.35983	0.292077	1	539875	2	140	58	1	4	9	12	0	96.1856	400	1	0	2	3
410	5	1	0.296589	0.3125	1	28675	1	10	62	1	4	9	12	0	100	200	1	0	2	3
411	5	1	0.294813	0.310921	1	31035	3	7	61	2	4	9	11	0	89.1315	250	1	0	1	3
412	5	1	0.312081	0.304878	1	109505	3	43	52	1	4	9	13	0	100	180	1	0	2	3
413	5	1	0.453488	0.222222	2	763800	3	240	45	1	4	9	8	0	100	210	1	0	2	3
414	5	1	0.36049	0.31746	2	363650	2	140	48	1	4	9	6	0	92.2541	180	1	0	2	3
415	5	1	0.738435	0.261438	2	2577050	4	1000	58	1	4	9	8	0	100	120	1	0	3	3
416	5	1	0.58014	0.222222	2	1408525	1	500	40	2	4	9	5	0	99.4493	340	1	0	2	3
417	5	1	0.384531	0.253968	2	425640	2	150	50	2	4	9	7	0	100	120	1	0	3	3
418	13	1	0.291568	0.444444	1	73450	4	30	60	1	4	9	15	0	85.119	200	1	0	4	5
419	13	1	0.305294	0.351648	1	121450	4	50	43	1	4	9	15	0	92.2481	100	1	1	4	5
420	13	1	0.311125	0.342466	1	221500	4	60	55	1	4	9	10	0	100	160	1	1	2	5
421	13	1	0.326737	0.304762	1	396300	4	100	52	1	4	9	13	0	100	300	1	1	2	5
422	13	1	0.306013	0.355556	1	142600	3	40	57	1	4	9	10	0	100	130	1	0	3	5
423	13	1	0.298208	0.355556	1	66300	2	20	55	1	4	9	5	0	57.4002	60	1	0	1	5
424	13	1	0.302407	0.380952	1	60050	2	30	68	1	3	9	7	0	100	50	1	0	1	5
425	13	1	0.292885	0.333333	1	205050	3	50	65	1	2	9	30	0	75.6839	100	1	1	3	5
426	13	1	0.274343	0.380952	1	195050	2	40	45	1	3	6	10	0	81.5838	100	1	1	2	5
427	13	1	0.281724	0.357143	1	58550	2	15	55	1	3	6	20	0	40.1914	140	1	0	1	5
428	13	1	0.388819	0.322321	1	490795	3	200	55	1	3	9	14	0	98.0579	80	1	1	3	5
429	13	1	0.377207	0.365297	1	410350	2	200	30	1	4	9	15	0	100	80	1	1	3	5
430	13	1	0.397493	0.380952	1	537300	4	260	50	1	4	9	14	0	100	80	1	1	3	5
431	13	1	0.317335	0.333333	1	1418700	5	400	56	1	4	9	20	0	100	400	1	1	2	5
432	13	0	0.293837	0.282187	1	179600	4	35	45	1	3	9	10	0	98.0637	215	1	0	3	5
433	13	0	0.313853	0.268908	1	115050	3	40	50	1	3	9	16	20	99.0196	197	1	0	2	5
434	13	1	0.346248	0.218878	3	638445	1	200	61	1	5	9	16	0	100	150	1	1	2	5
435	13	1	0.305293	0.333333	1	109705	1	30	54	1	3	9	20	0	61.5385	100	1	0	2	5
436	13	1	0.352542	0.333333	1	789360	2	150	48	1	4	9	6	0	98.6301	300	1	1	2	5
437	13	1	0.298685	0.285714	1	95000	3	20	59	1	4	9	13	0	100	150	1	0	2	5
438	13	1	0.310877	0.367816	1	152050	2	50	60	1	4	12	10	0	100	80	1	1	4	5
439	13	1	0.329537	0.355556	1	332700	4	100	48	1	4	9	10	0	100	100	1	1	2	5
440	13	0	0.303403	0.31746	1	442300	5	150	54	2	3	9	17	0	90.4306	100	1	1	2	5
441	13	1	1.21974	0.426667	1	6956400	6	4000	60	1	5	9	15	2000	99.3391	117	1	1	4	5
442	13	1	0.469511	0.380952	1	2117250	5	900	49	1	4	12	10	1500	98.6441	263	1	1	3	5
443	13	1	0.323754	0.296296	1	153600	3	60	35	1	4	9	10	0	100	400	1	1	2	5
444	13	1	0.295437	0.304762	1	268920	3	50	50	1	5	9	15	0	68.6275	200	1	0	4	5
445	7	0	0.331485	0.242424	1	417175	4	150	42	1	5	16	13	0	91.1602	400	1	0	2	5
446	7	0	0.324726	0.344086	1	125840	3	70	48	1	4	12	12	0	75.5965	400	1	0	2	5
447	7	0	0.320121	0.280702	1	78600	3	50	50	1	4	6	10	0	84.8101	200	1	0	2	5
448	7	0	0.307142	0.333333	1	282240	3	120	55	1	4	6	12	0	96.6443	150	1	0	3	5
449	7	0	0.309061	0.296296	1	360885	4	130	60	1	4	6	10	0	92.126	50	1	0	2	5
450	7	0	0.304251	0.313725	1	249250	3	100	50	1	4	6	14	0	80.9524	200	1	0	2	5
451	7	0	0.309104	0.313725	3	848200	3	180	40	1	5	9	20	0	96.6316	270	1	0	5	5
452	7	0	0.30871	0.402414	1	186575	3	55	45	1	4	9	3	0	91.6206	80	1	0	2	5
453	7	0	0.343026	0.326531	1	268435	2	110	42	1	4	9	15	0	88.2833	200	1	0	3	5
454	7	0	0.317247	0.380952	1	930945	2	300	50	1	4	9	18	0	91.3043	300	1	0	2	5
455	7	0	0.305075	0.326531	1	391250	3	120	43	1	4	9	15	0	78.6096	300	1	0	2	1
456	7	0	0.316228	0.285714	1	218050	4	52	50	1	1	16	15	0	94.1793	300	1	1	5	1
457	7	0	0.305875	0.285714	2	481125	2	105	60	1	1	9	10	0	95.1456	350	1	0	1	1
458	7	0	0.302236	0.357143	3	795650	3	150	53	1	5	9	24	0	97.6744	130	1	0	5	1
459	7	0	0.29956	0.333333	1	345230	2	80	63	1	5	9	15	0	88.4793	100	1	0	5	1
460	7	0	0.319772	0.285714	1	110530	2	50	55	1	4	9	15	0	100	200	1	0	2	1
461	7	0	0.350383	0.380952	1	419820	1	150	40	1	4	9	12	0	89.8876	200	1	0	2	1
462	7	0	0.303387	0.380952	1	76835	2	30	42	1	4	9	13	0	53.0516	250	1	0	3	1
463	7	0	0.29138	0.380952	1	56970	2	5	55	1	4	9	10	0	9.50226	60	1	0	2	1
464	7	0	0.297847	0.375587	1	111145	3	20	65	1	3	9	8	0	41.5205	30	1	0	2	1
465	7	0	0.293236	0.396825	1	312440	2	60	58	1	4	9	5	0	52.3727	40	1	0	2	1
466	7	0	0.299034	0.333333	1	93250	2	20	58	1	4	9	6	0	44.4444	30	1	0	2	1
467	7	0	0.312591	0.377893	1	221125	2	60	56	1	4	9	7	0	58.5292	50	1	0	2	1
468	7	0	0.310263	0.285714	1	164265	3	35	45	1	1	9	5	0	87.7049	150	1	0	5	1
469	7	0	0.388706	0.285714	2	769450	3	200	55	1	4	9	20	0	100	300	1	1	4	1
470	7	0	0.356089	0.285714	1	540250	2	120	53	1	1	9	5	0	97.2376	150	1	1	3	1
471	7	0	0.296945	0.285714	1	143615	1	40	58	1	1	9	10	0	88.189	350	1	1	4	1
472	7	0	0.338211	0.322581	3	2094200	6	480	52	1	5	9	10	1000	99.002	200	1	0	3	1
473	7	0	0.31867	0.285714	3	656850	3	180	45	1	5	9	20	0	98.0545	130	1	0	5	1
474	7	0	0.312644	0.285714	2	424725	2	130	42	1	5	9	15	0	97.8495	80	1	0	4	1
475	7	0	0.297072	0.294118	1	243728	2	60	35	1	4	6	10	0	89.083	40	1	0	2	1
476	7	0	0.301614	0.261438	1	140720	2	60	43	1	3	9	20	0	85.9551	60	1	0	2	1
477	7	0	0.359798	0.185185	1	163415	2	80	43	1	4	9	18	0	92.1997	200	1	1	1	1
478	7	0	0.319732	0.185185	1	161230	3	65	45	1	4	9	13	0	90.3475	80	1	1	2	1
479	7	0	0.299883	0.294118	2	138735	2	60	34	1	4	9	3	0	80.315	200	1	1	3	1
480	7	0	0.346762	0.228571	1	173840	3	80	66	1	4	9	10	0	100	70	1	0	2	1
481	7	1	0.345163	0.285714	1	273015	1	100	60	1	3	9	20	0	100	50	1	0	3	1
482	7	1	0.31661	0.227273	1	68507.5	1	35	52	1	3	9	8	30	100	200	1	1	2	1
483	7	1	0.29788	0.326531	1	49017.5	2	15	50	1	3	9	20	0	100	220	1	0	1	1
484	7	1	0.339871	0.304762	1	372830	2	100	50	1	4	9	20	0	100	130	1	0	2	1
485	7	1	0.324351	0.313112	1	281040	2	80	50	1	3	9	15	0	100	80	1	1	3	1
486	7	1	0.303786	0.304762	1	301920	1	100	50	1	3	9	20	50	100	150	1	1	2	1
487	7	1	0.307766	0.31746	1	503540	2	150	50	1	3	9	20	0	100	140	1	1	3	1
488	7	1	0.311996	0.34632	1	270685	4	60	45	1	3	9	13	0	100	150	1	0	1	1
489	7	1	0.323306	0.336134	1	316330	4	80	40	1	3	9	14	0	100	150	1	0	4	1
490	7	1	0.319073	0.304762	1	188190	4	60	64	1	3	9	10	0	100	100	1	0	2	1
491	7	1	0.330146	0.242424	1	125040	3	60	58	1	3	9	10	0	100	100	1	1	2	1
492	7	1	0.34793	0.204604	1	398030	2	150	45	1	3	9	6	0	100	330	1	1	1	1
493	7	1	0.327595	0.300752	1	265580	5	80	45	1	3	12	6	0	100	250	1	0	3	1
494	7	1	0.319577	0.30888	1	229225	4	60	53	1	3	9	5	0	100	260	1	1	4	1
495	7	1	0.3346	0.326531	1	392800	4	100	50	1	3	9	15	0	100	200	1	1	5	1
496	7	1	0.317049	0.25	1	83525	2	40	65	1	4	9	10	0	100	90	1	1	4	1
497	7	1	0.326964	0.227273	1	109020	2	50	56	1	4	9	10	0	100	140	1	1	3	1
498	7	1	0.330614	0.392157	1	237780	2	100	54	1	4	9	7	0	100	150	3	1	5	1
499	7	0	0.281807	0.420168	3	154950	5	15	56	1	4	9	15	0	41.6569	400	1	1	3	1
500	7	0	0.354845	0.31746	3	418075	3	135	53	2	3	9	10	0	93.5345	380	1	0	2	1
501	7	0	0.346945	0.368664	2	480200	4	150	50	1	4	9	10	0	93.0949	250	3	0	2	1
502	7	0	0.404563	0.355556	3	911450	6	350	47	1	4	9	15	0	94.6798	400	2	0	2	1
503	7	0	0.471835	0.329218	1	972100	3	450	58	1	3	9	12	0	94.8941	190	1	0	2	1
504	7	0	0.305387	0.31746	2	386450	4	50	51	1	4	9	14	0	100	300	1	0	2	1
505	7	0	0.296384	0.355556	1	130415	3	20	47	1	4	9	10	0	50.2591	180	1	0	2	1
506	7	0	0.348921	0.357143	3	603550	5	150	41	2	4	9	8	0	100	300	1	1	3	1
507	7	0	0.316105	0.410256	1	251675	3	80	42	1	4	9	7	0	79.5122	150	2	0	2	1
508	7	1	0.297107	0.408163	1	351250	3	100	52	1	4	9	8	0	100	300	1	1	3	1
509	7	1	0.291364	0.420168	1	222750	3	50	57	1	4	9	5	0	100	300	1	1	2	1
510	7	1	0.389717	0.380952	1	705650	4	250	62	1	4	9	9	0	100	280	1	1	3	1
511	7	1	0.378768	0.333333	1	541850	3	200	50	1	4	9	10	0	95.1409	400	1	1	3	1
512	7	1	0.295167	0.420168	1	326850	2	100	52	1	4	9	8	0	48.7705	300	1	1	3	1
513	7	1	0.287287	0.3663	1	685600	6	200	53	1	4	9	5	0	81.3711	450	1	1	4	1
514	7	1	0.294456	0.410256	1	327550	3	100	55	1	4	9	15	0	79.5918	450	1	1	3	1
515	7	1	0.330049	0.424403	3	395550	4	130	49	1	3	9	12	0	76.241	351	2	0	3	1
516	7	1	0.360962	0.304762	3	538550	4	150	46	1	5	9	10	0	90.7438	285	3	0	2	1
517	13	0	0.403094	0.313725	3	778300	5	250	48	1	4	6	13	2000	100	200	1	0	1	5
518	13	0	0.293184	0.333333	2	413800	3	100	60	1	3	9	15	0	100	100	1	1	1	5
519	13	0	0.298271	0.333333	1	268280	4	100	50	1	4	9	5	0	92.3077	180	1	1	2	5
520	13	1	0.378146	0.333333	1	470625	4	200	51	1	3	9	8	0	87.931	300	1	1	3	5
521	13	1	0.360279	0.333333	1	389575	3	150	42	1	4	9	7	0	97.351	100	1	1	2	5
522	13	1	0.42676	0.285714	1	379200	5	250	66	1	3	9	15	0	100	170	1	1	2	5
523	13	1	0.319727	0.330852	1	168100	2	60	60	1	3	6	9	0	93.7139	50	1	0	2	5
524	13	1	0.389295	0.333333	1	853100	3	240	50	1	5	6	20	0	97.5124	100	1	1	3	5
525	13	1	0.347453	0.329218	1	334540	2	120	40	1	5	9	15	5	96.7648	100	1	1	3	5
526	13	1	0.322337	0.325203	1	189550	3	70	53	1	4	9	15	20	79.2818	150	1	0	3	5
527	13	1	0.317809	0.37037	1	163050	3	70	57	1	4	9	10	10	82.9842	132	1	0	2	5
528	13	1	0.322669	0.325203	1	230050	3	70	58	1	4	9	13	20	79.5408	100	1	0	2	5
529	13	1	0.314804	0.318598	1	187150	2	50	63	1	4	9	20	0	86.9804	120	1	0	2	5
530	13	1	0.490188	0.333333	1	1220560	2	500	49	1	4	9	18	1500	100	150	1	1	2	5
531	13	1	0.415873	0.348432	3	773650	2	300	38	1	4	9	15	0	100	180	1	1	2	5
532	13	1	0.339611	0.328407	1	202205	3	100	42	1	5	9	10	0	83.2068	130	1	0	3	5
533	13	1	0.331022	0.325203	1	203950	2	80	47	1	5	12	12	0	81.7666	120	1	0	4	5
534	13	1	0.315052	0.31746	1	139725	2	50	60	1	5	9	30	0	76.7442	60	1	0	2	5
535	13	1	0.306109	0.313725	1	68900	2	31	56	1	3	9	6	0	79.3175	231	1	0	4	5
536	13	1	0.375765	0.307692	1	945950	5	200	55	1	4	6	9	0	90.1251	185	1	1	3	5
537	7	0	0.299682	0.296296	1	117015	1	50	48	2	4	9	13	0	100	200	1	0	1	1
538	7	0	0.297886	0.296516	3	418750	2	70	57	1	4	6	20	0	100	300	3	0	1	1
539	7	0	0.291817	0.333333	1	516160	2	40	41	2	4	9	6	0	100	50	1	0	2	1
540	7	0	0.384359	0.240602	1	389615	1	140	54	1	4	9	20	0	90.8292	350	1	0	2	1
541	7	0	0.312686	0.333333	1	189050	3	50	62	1	3	9	20	0	100	100	1	0	2	1
542	7	0	0.510057	0.222222	3	793200	5	350	42	1	4	9	22	0	100	50	1	0	1	1
543	7	0	0.315861	0.323887	1	156080	3	50	45	2	4	9	15	0	81.3317	80	1	0	1	1
544	7	0	0.300223	0.242424	1	37395	2	14	50	2	4	9	7	0	100	50	1	0	2	1
545	7	0	0.304052	0.310078	1	376425	2	100	76	2	4	0	15	0	100	50	1	0	1	1
546	7	0	0.334495	0.355556	1	238575	3	100	54	1	4	9	10	0	100	150	3	0	2	1
547	7	1	0.373348	0.276817	1	489975	2	160	51	1	4	16	23	0	77.4793	400	2	1	1	1
548	7	1	0.293571	0.333333	1	272600	3	40	69	1	2	9	20	0	100	100	1	0	2	1
549	13	0	0.376944	0.25	1	673150	5	180	50	1	5	9	10	0	100	300	1	0	3	5
550	13	0	0.30454	0.277778	1	108150	5	40	58	1	4	9	13	0	100	180	1	0	3	5
551	13	0	0.291264	0.380952	1	53925	3	10	57	1	4	6	12	0	84.1772	150	1	0	1	5
552	13	0	0.294815	0.355556	1	72650	3	20	46	1	4	9	8	0	95.8333	80	1	0	1	5
553	13	1	0.502984	0.333333	3	2509500	6	1000	66	1	3	12	20	1500	100	200	1	1	4	5
554	13	1	0.698289	0.307692	1	5210900	6	1400	62	1	4	6	20	800	100	105	2	1	3	5
555	13	1	0.47485	0.336842	1	1734700	5	580	50	1	3	9	17	1000	100	300	1	1	2	5
556	13	1	0.48457	0.336842	1	1732700	5	580	50	1	3	9	17	1000	100	300	1	1	2	5
557	7	0	0.31265	0.333333	2	126790	4	50	48	1	3	9	25	0	100	300	1	1	3	1
558	7	0	0.322475	0.392157	1	228750	3	80	45	1	5	12	13	0	100	150	1	0	1	1
559	7	0	0.29573	0.380952	1	352850	4	100	42	1	5	9	9	0	100	70	1	0	2	1
560	7	0	0.305419	0.275387	1	193450	4	90	51	1	5	9	10	0	100	50	1	1	1	1
561	7	0	0.302581	0.253968	1	109640	3	50	44	1	5	9	7	0	100	80	1	1	1	1
562	7	1	0.308667	0.207792	3	110380	2	45	45	1	4	9	20	0	70.3553	100	1	1	4	1
563	7	0	0.397384	0.280702	3	307145	4	180	47	1	4	9	15	0	100	180	1	0	3	1
564	7	0	0.339368	0.266667	1	240450	3	80	35	1	5	9	8	0	100	260	1	0	3	1
565	7	0	0.32593	0.268908	1	204550	3	60	47	1	4	9	5	0	100	150	1	0	3	1
566	7	0	0.403781	0.285205	1	372500	3	200	45	1	5	9	14	0	100	130	1	1	3	1
567	7	0	0.405107	0.285714	1	345640	2	200	57	1	3	9	14	0	94.0199	120	1	0	2	1
568	7	1	0.336306	0.18018	1	241825	2	100	46	1	5	9	6	0	100	150	1	0	4	1
569	7	1	0.340655	0.185185	1	229540	3	100	48	1	4	9	8	0	91.5254	80	1	1	3	1
570	7	1	0.346366	0.207792	1	347470	3	150	46	1	5	9	6	0	93.5223	120	1	1	2	1
571	7	1	0.336239	0.190476	1	200550	4	90	46	1	5	9	8	0	92.6471	60	1	0	4	1
572	7	1	0.378519	0.191388	1	585400	4	210	57	1	5	9	4	0	100	300	1	0	3	1
573	7	1	0.388187	0.185185	1	516050	3	200	54	1	4	9	7	0	93.5065	120	1	1	3	1
574	7	1	0.333199	0.210804	1	331250	3	120	59	1	4	9	5	0	91.0072	65	1	1	3	1
575	7	1	0.34023	0.18423	1	340100	4	120	60	1	5	9	10	0	93.706	55	1	1	2	1
576	7	1	0.364208	0.191388	1	394950	4	150	54	1	5	9	6	0	100	450	1	0	2	1
577	7	1	0.355329	0.175439	1	339930	3	120	56	1	5	9	8	0	100	380	1	1	3	1
578	7	1	0.343899	0.185185	1	337200	4	120	51	1	5	9	10	0	100	200	1	1	4	1
579	7	1	0.374011	0.170503	1	276715	1	130	45	1	5	9	8	0	93.1294	80	1	0	3	1
580	7	1	0.358076	0.168599	1	250025	2	110	60	1	4	9	8	0	92.8819	45	1	0	5	1
581	7	1	0.339881	0.18018	1	266565	1	100	31	1	4	9	8	0	89.8785	100	1	1	4	1
582	7	1	0.429162	0.18018	1	766575	3	300	58	1	4	9	9	0	98.5207	130	1	1	5	1
